# Supplementary material for: A new species of Pilarella (Copepoda, Calanoida, Arietellidae) from the hyperbenthic layer of Japan, with a molecular phylogenetic analysis of some representative genera of the Arietellidae
Source: Zookeys. 2021 May 19;1038:179–94. doi: 10.3897/zookeys.1038.63170 (PMC8154866; doi:10.3897/zookeys.1038.63170)
Supplement: XML Treatment for Pilarella [file zookeys.1038.63170-treatment1.xml]

<!DOCTYPE tp:taxon-treatment
  PUBLIC "-//TaxonX//DTD Taxonomic Treatment Publishing DTD v0 20100105//EN" "tax-treatment-NSO.dtd">
<tp:taxon-treatment xmlns:tp="http://www.plazi.org/taxpub"><tp:treatment-meta><kwd-group><label>Taxon classification</label><kwd><named-content xmlns:xlink="http://www.w3.org/1999/xlink" content-type="kingdom">Animalia</named-content></kwd><kwd><named-content xmlns:xlink="http://www.w3.org/1999/xlink" content-type="order">Calanoida</named-content></kwd><kwd><named-content xmlns:xlink="http://www.w3.org/1999/xlink" content-type="family">Arietellidae</named-content></kwd></kwd-group><mixed-citation publication-type="journal"><person-group><name><surname>Komeda</surname><given-names>Sota</given-names></name><name><surname>Adachi</surname><given-names>Kenta</given-names></name><name><surname>Ohtsuka</surname><given-names>Susumu</given-names></name></person-group><article-title>A new species of <italic><tp:taxon-name><tp:taxon-name-part taxon-name-part-type="genus" reg="Pilarella">Pilarella</tp:taxon-name-part></tp:taxon-name></italic> (<tp:taxon-name><tp:taxon-name-part taxon-name-part-type="subclass">Copepoda</tp:taxon-name-part></tp:taxon-name>, <tp:taxon-name><tp:taxon-name-part taxon-name-part-type="order">Calanoida</tp:taxon-name-part></tp:taxon-name>, <tp:taxon-name><tp:taxon-name-part taxon-name-part-type="family">Arietellidae</tp:taxon-name-part></tp:taxon-name>) from the hyperbenthic layer of Japan, with a molecular phylogenetic analysis of some representative genera of the <tp:taxon-name><tp:taxon-name-part taxon-name-part-type="family">Arietellidae</tp:taxon-name-part></tp:taxon-name></article-title><source>Zookeys</source><day>19</day><month>5</month><year>2021</year><volume>1038</volume><fpage>179</fpage><lpage>194</lpage><pub-id pub-id-type="doi">10.3897/zookeys.1038.63170</pub-id></mixed-citation></tp:treatment-meta><tp:nomenclature><label>Genus</label><tp:taxon-name><object-id xmlns:xlink="http://www.w3.org/1999/xlink" content-type="arpha" xlink:type="simple">3C51F783-6E0E-56C4-B823-E4ABEE3A0D85</object-id>
                <tp:taxon-name-part taxon-name-part-type="genus" reg="Pilarella">Pilarella</tp:taxon-name-part>
              </tp:taxon-name><tp:taxon-authority>Alvarez, 1985</tp:taxon-authority></tp:nomenclature><tp:treatment-sec sec-type="diagnosis" id="SECID0EVQAE"><title>Diagnosis.</title><p><bold>Female.</bold> Cephalosome separated from first pediger. Fourth and fifth pedigers completely fused. Rostrum produced ventrally, with pair of frontal filaments disposed distally. Genital double-somite symmetrical with paired seminal receptacles and gonopores located ventrolaterally. Antennules asymmetrical, 21-segmented, ancestral segments I-IV and XXIV-XXVIII fused. Left antennule exceeding fifth pediger, approximately 1.5 times longer than right counterpart. Antenna with unarmed coxa; exopod 5-segmented, with ancestral segments II-IV, V-VII and IX-X fused, setal formula as 0, 0-0-1, 1-1-1, 1, 0-2. Mandible with row of setules on dorsal margin of gnathobase; endopod rudimentary, unsegmented, with 2 setae. Maxillule with 5–6 spines on praecoxal arthrite; coxal endite with 1 seta; coxal epipodite with 5–6 setae; proximal and distal basal endites without seta; endopod unsegmented with 2 setae; exopod with 3 setae. Maxilla with 2 setae on all praecoxal and coxal endites; basis having 1 heavily-chitinized spine [Maxilla with 2 setae on all praecoxal, coxal and basal endites; first endopodal segment having 1 heavily-chitinized spine (the homology by <xref ref-type="bibr" rid="B8">Ferrari and Ivanenko 2001</xref>, <xref ref-type="bibr" rid="B9">2008</xref>)]. Maxilliped syncoxal endites with 0, 1, 0, and 2 setae, respectively; basis with 2 setae; first to sixth endopodal segments with 1, 4, 3, 2, 2 and 4 setae, respectively [Maxilliped praecoxal endites with 0, 1 and 0 setae, respectively; coxal endite with 2 setae; basis with 2 setae midway and 1 seta distally; first to fifth endopodal segments with 4, 3, 2, 2 and 4 setae, respectively (the homology by <xref ref-type="bibr" rid="B8">Ferrari and Ivanenko 2001</xref>, <xref ref-type="bibr" rid="B9">2008</xref>)]. Legs 1–4 symmetrical; Seta and spine formula shown in Table <xref ref-type="table" rid="T2">2</xref>, but basal lateral seta of leg 4 reduced in <italic><tp:taxon-name><tp:taxon-name-part taxon-name-part-type="genus" reg="Pilarella">P.</tp:taxon-name-part> <tp:taxon-name-part taxon-name-part-type="species" reg="longicornis">longicornis</tp:taxon-name-part></tp:taxon-name></italic>. Leg 5 uniramous, 3-segmented; basis with long medial seta and short lateral seta; exopod unsegmented, with 1 lateral spine and 2 terminal spines.</p><table-wrap id="T2" position="float" orientation="portrait"><label>Table 2.</label><caption><p>Setal formula of legs 1–4 of <italic><tp:taxon-name><tp:taxon-name-part taxon-name-part-type="genus" reg="Pilarella">Pilarella</tp:taxon-name-part> <tp:taxon-name-part taxon-name-part-type="species" reg="compacta">compacta</tp:taxon-name-part></tp:taxon-name></italic> sp. nov. Roman numerals: spines, Arabic numerals: setae.</p></caption><table id="TID0EPBBG" rules="all"><tbody><tr><th rowspan="2" colspan="1"/><th rowspan="1" colspan="2"/><th rowspan="1" colspan="2" style="color: #231f20">Exopod</th><th rowspan="1" colspan="1"/><th rowspan="1" colspan="2" style="color: #231f20">Endopod</th><th rowspan="1" colspan="1"/></tr><tr><th rowspan="1" colspan="1" style="color: #231f20">Coxa</th><th rowspan="1" colspan="1" style="color: #231f20">Basis</th><th rowspan="1" colspan="1" style="color: #231f20">1</th><th rowspan="1" colspan="1" style="color: #231f20">2</th><th rowspan="1" colspan="1" style="color: #231f20">3</th><th rowspan="1" colspan="1" style="color: #231f20">1</th><th rowspan="1" colspan="1" style="color: #231f20">2</th><th rowspan="1" colspan="1" style="color: #231f20">3</th></tr><tr><td rowspan="1" colspan="1" style="color: #231f20">Leg 1</td><td rowspan="1" colspan="1" style="color: #231f20">0–1</td><td rowspan="1" colspan="1" style="color: #231f20">1–1</td><td rowspan="1" colspan="1" style="color: #231f20">I-1;</td><td rowspan="1" colspan="1" style="color: #231f20">I-1;</td><td rowspan="1" colspan="1" style="color: #231f20">0, I, 5</td><td rowspan="1" colspan="1" style="color: #231f20">0–1;</td><td rowspan="1" colspan="1" style="color: #231f20">0–2;</td><td rowspan="1" colspan="1" style="color: #231f20">1, 2, 2</td></tr><tr><td rowspan="1" colspan="1" style="color: #231f20">Leg 2</td><td rowspan="1" colspan="1" style="color: #231f20">0–1</td><td rowspan="1" colspan="1" style="color: #231f20">0–0</td><td rowspan="1" colspan="1" style="color: #231f20">I-1;</td><td rowspan="1" colspan="1" style="color: #231f20">I-1;</td><td rowspan="1" colspan="1" style="color: #231f20">III, I, 5</td><td rowspan="1" colspan="1" style="color: #231f20">0–1;</td><td rowspan="1" colspan="1" style="color: #231f20">0–2;</td><td rowspan="1" colspan="1" style="color: #231f20">2, 2, 4</td></tr><tr><td rowspan="1" colspan="1" style="color: #231f20">Leg 3</td><td rowspan="1" colspan="1" style="color: #231f20">0–1</td><td rowspan="1" colspan="1" style="color: #231f20">0–0</td><td rowspan="1" colspan="1" style="color: #231f20">I-1;</td><td rowspan="1" colspan="1" style="color: #231f20">I-1;</td><td rowspan="1" colspan="1" style="color: #231f20">III, I, 5</td><td rowspan="1" colspan="1" style="color: #231f20">0–1;</td><td rowspan="1" colspan="1" style="color: #231f20">0–2;</td><td rowspan="1" colspan="1" style="color: #231f20">2, 2, 4</td></tr><tr><td rowspan="1" colspan="1" style="color: #231f20">Leg 4</td><td rowspan="1" colspan="1" style="color: #231f20">0–1</td><td rowspan="1" colspan="1" style="color: #231f20">1–0</td><td rowspan="1" colspan="1" style="color: #231f20">I-1;</td><td rowspan="1" colspan="1" style="color: #231f20">I-1;</td><td rowspan="1" colspan="1" style="color: #231f20">III, I, 5</td><td rowspan="1" colspan="1" style="color: #231f20">0–1;</td><td rowspan="1" colspan="1" style="color: #231f20">0–2;</td><td rowspan="1" colspan="1" style="color: #231f20">2, 2, 3</td></tr></tbody></table></table-wrap><p><bold>Male.</bold> Body, antenna, mandible, maxillule, maxilla, maxilliped, and legs 1–4 similar to female counterparts. Antennules asymmetrical; right antennule 21-segmented, ancestral segments I–IV fused, XXIV–XXVIII partly fused, I–VIII with long tape-like aesthetascs. Leg 5 uniramous, 5-segmented; basis with lateral seta; exopod 3-segmented, proximal 2 segments with 1 lateral spine, distal segment with 2 terminal setae.</p></tp:treatment-sec><tp:treatment-sec sec-type="type species" id="SECID0ECZAE"><title>Type species.</title><p><italic><tp:taxon-name><tp:taxon-name-part taxon-name-part-type="genus" reg="Pilarella">Pilarella</tp:taxon-name-part> <tp:taxon-name-part taxon-name-part-type="species" reg="longicornis">longicornis</tp:taxon-name-part></tp:taxon-name></italic> Alvarez, 1985 (by monotypy). Other species: <italic><tp:taxon-name><tp:taxon-name-part taxon-name-part-type="genus" reg="Pilarella">Pilarella</tp:taxon-name-part> <tp:taxon-name-part taxon-name-part-type="species" reg="compacta">compacta</tp:taxon-name-part></tp:taxon-name></italic> sp. nov., described herein.</p></tp:treatment-sec><tp:treatment-sec sec-type="remarks" id="SECID0E5ZAE"><title>Remarks.</title><p>The diagnosis of <italic><tp:taxon-name><tp:taxon-name-part taxon-name-part-type="genus" reg="Metacalanus">Metacalanus</tp:taxon-name-part></tp:taxon-name></italic> from <xref ref-type="bibr" rid="B16">Ohtsuka et al. (1994)</xref> differs from <italic><tp:taxon-name><tp:taxon-name-part taxon-name-part-type="genus" reg="Pilarella">Pilarella</tp:taxon-name-part></tp:taxon-name></italic> in the fusion of ancestral segments IX–XII and XIV–XV on the antennule, and the display of 0–2 setae on the maxillular praecoxal arthrite (vs. 5–6 setae in <italic><tp:taxon-name><tp:taxon-name-part taxon-name-part-type="genus" reg="Pilarella">Pilarella</tp:taxon-name-part></tp:taxon-name></italic>). The diagnosis of <italic><tp:taxon-name><tp:taxon-name-part taxon-name-part-type="genus" reg="Metacalanalis">Metacalanalis</tp:taxon-name-part></tp:taxon-name></italic> from <xref ref-type="bibr" rid="B17">Ohtsuka et al. (2005)</xref> differs also from <italic><tp:taxon-name><tp:taxon-name-part taxon-name-part-type="genus" reg="Pilarella">Pilarella</tp:taxon-name-part></tp:taxon-name></italic> in the presence of 1 seta on the third ancestral segment of the antennary exopod, the asymmetry of legs 1–3, the absence of medial basal seta on female leg 5, and the presence of 3 lateral exopodal spines on the female leg 5 (vs. 2 in <italic><tp:taxon-name><tp:taxon-name-part taxon-name-part-type="genus" reg="Pilarella">Pilarella</tp:taxon-name-part></tp:taxon-name></italic>).</p></tp:treatment-sec><ref-list><ref id="B8"><mixed-citation xmlns:xlink="http://www.w3.org/1999/xlink" xlink:type="simple"><person-group><name name-style="western"><surname>Ferrari</surname><given-names>FD</given-names></name><name name-style="western"><surname>Ivanenko</surname><given-names>VN</given-names></name></person-group> (<year>2001</year>) <article-title>Interpreting segment homologies of the maxilliped of cyclopoid copepods by comparing stage-specific changes during development.</article-title><source>Organisms Diversity and Evolution</source><volume>1</volume>: <fpage>113</fpage>–<lpage>131</lpage>. <ext-link xlink:type="simple" ext-link-type="doi" xlink:href="10.1078/1439-6092-00009">https://doi.org/10.1078/1439-6092-00009</ext-link></mixed-citation></ref><ref id="B9"><mixed-citation xmlns:xlink="http://www.w3.org/1999/xlink" xlink:type="simple"><person-group><name name-style="western"><surname>Ferrari</surname><given-names>FD</given-names></name><name name-style="western"><surname>Ivanenko</surname><given-names>VN</given-names></name></person-group> (<year>2008</year>) <article-title>The identity of protopodal segments and the ramus of maxilla 2 of copepods (<tp:taxon-name><tp:taxon-name-part taxon-name-part-type="subclass">Copepoda</tp:taxon-name-part></tp:taxon-name>).</article-title><source>Crustaceana</source><volume>81</volume>: <fpage>823</fpage>–<lpage>835</lpage>. <ext-link xlink:type="simple" ext-link-type="doi" xlink:href="10.1163/156854008784771702">https://doi.org/10.1163/156854008784771702</ext-link></mixed-citation></ref><ref id="B16"><mixed-citation xmlns:xlink="http://www.w3.org/1999/xlink" xlink:type="simple"><person-group><name name-style="western"><surname>Ohtsuka</surname><given-names>S</given-names></name><name name-style="western"><surname>Boxshall</surname><given-names>GA</given-names></name><name name-style="western"><surname>Roe</surname><given-names>HSJ</given-names></name></person-group> (<year>1994</year>) <article-title>Phylogenetic relationships between arietellid genera (<tp:taxon-name><tp:taxon-name-part taxon-name-part-type="subclass">Copepoda</tp:taxon-name-part></tp:taxon-name>: <tp:taxon-name><tp:taxon-name-part taxon-name-part-type="order">Calanoida</tp:taxon-name-part></tp:taxon-name>), with the establishment of three new genera.</article-title><source>Bulletin of the National History Museum (Zoology Series)</source><volume>60</volume>: <fpage>105</fpage>–<lpage>172</lpage>.</mixed-citation></ref><ref id="B17"><mixed-citation xmlns:xlink="http://www.w3.org/1999/xlink" xlink:type="simple"><person-group><name name-style="western"><surname>Ohtsuka</surname><given-names>S</given-names></name><name name-style="western"><surname>Nishida</surname><given-names>S</given-names></name><name name-style="western"><surname>Machida</surname><given-names>R</given-names></name></person-group> (<year>2005</year>) <article-title>Systematics and zoogeography of the deep-sea hyperbenthic family <tp:taxon-name><tp:taxon-name-part taxon-name-part-type="family">Arietellidae</tp:taxon-name-part></tp:taxon-name> (<tp:taxon-name><tp:taxon-name-part taxon-name-part-type="subclass">Copepoda</tp:taxon-name-part></tp:taxon-name>: <tp:taxon-name><tp:taxon-name-part taxon-name-part-type="order">Calanoida</tp:taxon-name-part></tp:taxon-name>) collected from the Sulu Sea.</article-title><source>Journal of National History</source><volume>39</volume>: <fpage>2483</fpage>–<lpage>2514</lpage>. <ext-link xlink:type="simple" ext-link-type="doi" xlink:href="10.1080/00222930500087408">https://doi.org/10.1080/00222930500087408</ext-link></mixed-citation></ref></ref-list></tp:taxon-treatment>
