# Supplementary material for: A new species of Pilarella (Copepoda, Calanoida, Arietellidae) from the hyperbenthic layer of Japan, with a molecular phylogenetic analysis of some representative genera of the Arietellidae
Source: Zookeys. 2021 May 19;1038:179–94. doi: 10.3897/zookeys.1038.63170 (PMC8154866; doi:10.3897/zookeys.1038.63170)
Supplement: XML Treatment for Pilarella compacta [file zookeys.1038.63170-treatment2.xml]

<!DOCTYPE tp:taxon-treatment
  PUBLIC "-//TaxonX//DTD Taxonomic Treatment Publishing DTD v0 20100105//EN" "tax-treatment-NSO.dtd">
<tp:taxon-treatment xmlns:tp="http://www.plazi.org/taxpub"><tp:treatment-meta><kwd-group><label>Taxon classification</label><kwd><named-content xmlns:xlink="http://www.w3.org/1999/xlink" content-type="kingdom">Animalia</named-content></kwd><kwd><named-content xmlns:xlink="http://www.w3.org/1999/xlink" content-type="order">Calanoida</named-content></kwd><kwd><named-content xmlns:xlink="http://www.w3.org/1999/xlink" content-type="family">Arietellidae</named-content></kwd></kwd-group><mixed-citation publication-type="journal"><person-group><name><surname>Komeda</surname><given-names>Sota</given-names></name><name><surname>Adachi</surname><given-names>Kenta</given-names></name><name><surname>Ohtsuka</surname><given-names>Susumu</given-names></name></person-group><article-title>A new species of <italic><tp:taxon-name><tp:taxon-name-part taxon-name-part-type="genus" reg="Pilarella">Pilarella</tp:taxon-name-part></tp:taxon-name></italic> (<tp:taxon-name><tp:taxon-name-part taxon-name-part-type="subclass">Copepoda</tp:taxon-name-part></tp:taxon-name>, <tp:taxon-name><tp:taxon-name-part taxon-name-part-type="order">Calanoida</tp:taxon-name-part></tp:taxon-name>, <tp:taxon-name><tp:taxon-name-part taxon-name-part-type="family">Arietellidae</tp:taxon-name-part></tp:taxon-name>) from the hyperbenthic layer of Japan, with a molecular phylogenetic analysis of some representative genera of the <tp:taxon-name><tp:taxon-name-part taxon-name-part-type="family">Arietellidae</tp:taxon-name-part></tp:taxon-name></article-title><source>Zookeys</source><day>19</day><month>5</month><year>2021</year><volume>1038</volume><fpage>179</fpage><lpage>194</lpage><pub-id pub-id-type="doi">10.3897/zookeys.1038.63170</pub-id></mixed-citation></tp:treatment-meta><tp:nomenclature><tp:taxon-name><object-id xmlns:xlink="http://www.w3.org/1999/xlink" content-type="arpha" xlink:type="simple">DD5DF73D-DA9F-5DFE-88F3-D5F017594A03</object-id>
                <tp:taxon-name-part taxon-name-part-type="genus" reg="Pilarella">Pilarella</tp:taxon-name-part>
                <tp:taxon-name-part taxon-name-part-type="species" reg="compacta">compacta</tp:taxon-name-part>
                <object-id xmlns:xlink="http://www.w3.org/1999/xlink" content-type="zoobank" xlink:type="simple">http://zoobank.org/CD13E6FD-04D7-42EE-9CDB-571B0E9DB325</object-id>
              </tp:taxon-name><tp:taxon-status xmlns:xlink="http://www.w3.org/1999/xlink" xlink:type="simple">sp. nov.</tp:taxon-status></tp:nomenclature><tp:treatment-sec sec-type="Types" id="SECID0E43AE"><title>Types.</title><p><bold><italic>Holotype</italic></bold>: ♀ 1.97 mm preserved in vial (NMST-Cr29010). <bold><italic>Allotype</italic></bold>: ♂ 1.69 mm, appendages mounted on glass slide, body in vial (NMST-Cr29011). <bold><italic>Paratype</italic></bold>: ♀ 2.01 mm, appendages mounted on glass slide, body in vial (NMST-Cr29012).</p></tp:treatment-sec><tp:treatment-sec sec-type="description" id="SECID0EO4AE"><title>Description.</title><p><bold>Adult female. <italic>Body</italic></bold> (Fig. <xref ref-type="fig" rid="F1">1A, B</xref>) compact; cephalosome separated from first pediger; fourth and fifth pedigers completely fused; posterolateral corners of prosome with small triangular process extending posteriorly. Rostrum (Fig. <xref ref-type="fig" rid="F1">1C, D</xref>) produced ventrally, with pair of frontal filaments distally. Urosome (Fig. <xref ref-type="fig" rid="F1">1E–G</xref>) 4-segmented; genital double-somite symmetrical with pair of seminal receptacles; pair of gonopores located ventrolaterally. Caudal rami (Fig. <xref ref-type="fig" rid="F1">1F, G</xref>) symmetrical, approximately 1.5 times longer than wide; minute seta I placed ventrally, seta II reduced, setae III–VI long, short seta VII dorsally; inner margin of rami furnished with row of fine setules.</p><fig id="F1" position="float" orientation="portrait"><object-id xmlns:xlink="http://www.w3.org/1999/xlink" content-type="doi" xlink:type="simple">10.3897/zookeys.1038.63170.figure1</object-id><object-id xmlns:xlink="http://www.w3.org/1999/xlink" content-type="arpha" xlink:type="simple">A8C887DA-D33D-5B37-8281-4F23FD7F9305</object-id><label>Figure 1.</label><caption><p><italic><tp:taxon-name><tp:taxon-name-part taxon-name-part-type="genus" reg="Pilarella">Pilarella</tp:taxon-name-part> <tp:taxon-name-part taxon-name-part-type="species" reg="compacta">compacta</tp:taxon-name-part></tp:taxon-name></italic> sp. nov., adult female <bold>A</bold> lateral habitus (holotype) <bold>B</bold> dorsal habitus (holotype) <bold>C</bold> rostrum, ventral view (paratype) <bold>D</bold> rostrum, labrum and left paragnath, lateral view (paratype) <bold>E</bold> genital double-somite, ventral view (paratype) <bold>F</bold> urosome, ventral view (paratype) <bold>G</bold> urosome, lateral view (paratype) <bold>H</bold> right antennule (paratype) <bold>I</bold> left antennule (paratype). Scale bars: 0.1 mm.</p></caption><graphic xmlns:xlink="http://www.w3.org/1999/xlink" xlink:href="zookeys-1038-179-g001.jpg" position="float" orientation="portrait" xlink:type="simple" id="oo_544780.jpg"><uri content-type="original_file" xlink:type="simple">https://binary.pensoft.net/fig/544780</uri></graphic></fig><p><bold><italic>Antennules</italic></bold> (Fig. <xref ref-type="fig" rid="F1">1H, I</xref>) asymmetrical, left antennule approximately 1.5 times longer than right antennule. Right antennule (Fig. <xref ref-type="fig" rid="F1">1H</xref>) 21-segmented, reaching middle of second pediger, fusion pattern and armature of segments as follows: I-IV–9+2ae, V–1+1ae, VI–2, VII–2+1ae, VIII–2+1ae, IX–1+1ae, X–1+1ae, XI–2+1ae, XII–2+1ae, XIII–2+1ae, XIV–2+1ae, XV–2+1ae, XVI–2+1ae, XVII–2+1ae, XVIII–2+1ae, XIX–1+1ae, XX–2+1ae, XXI–1+1ae, XXII–1, XXIII–1, XXIV-XXVIII–10+1ae. Left antennule (Fig. <xref ref-type="fig" rid="F1">1I</xref>) 21-segmented, reaching posterior border of genital double-somite, fusion pattern and armature of segments as follows: I-IV–8, V–1, VI–2, VII–1+1ae, VIII–2+1ae, IX–2, X–2, XI–2+1ae, XII–2+1ae, XIII–1+1ae, XIV–2+1ae, XV–2+1ae, XVI–2, XVII–2+1ae, XVIII–2+1ae, XIX–1+1ae, XX–2, XXI–2+1ae, XXII–1, XXIII–1, XXIV-XXVIII–9.</p><p><bold><italic>Antenna</italic></bold> (Fig. <xref ref-type="fig" rid="F2">2A</xref>) with unarmed coxa; basis with inner distal seta; exopod 5-segmented; ancestral segments II-IV, V-VII and IX-X fused, setal formula of 0, 0-0-1, 1-1-1, 1, 0-2; endopod indistinctly 3-segmented and distal 2 segments partly fused, proximal segment with seta on middle of inner margin, middle segment with 3 inner setae, distal segment with 4 distal setae.</p><fig id="F2" position="float" orientation="portrait"><object-id xmlns:xlink="http://www.w3.org/1999/xlink" content-type="doi" xlink:type="simple">10.3897/zookeys.1038.63170.figure2</object-id><object-id xmlns:xlink="http://www.w3.org/1999/xlink" content-type="arpha" xlink:type="simple">85C5EE23-8858-5819-B981-FFC0BF64F9AF</object-id><label>Figure 2.</label><caption><p><italic><tp:taxon-name><tp:taxon-name-part taxon-name-part-type="genus" reg="Pilarella">Pilarella</tp:taxon-name-part> <tp:taxon-name-part taxon-name-part-type="species" reg="compacta">compacta</tp:taxon-name-part></tp:taxon-name></italic> sp. nov., adult female, paratype <bold>A</bold> right antenna <bold>B</bold> coxa of left mandible <bold>C</bold> palp of left mandible <bold>D</bold> left maxillule <bold>E</bold> right maxilla <bold>F</bold> right maxilliped. Scale bars: 0.1 mm.</p></caption><graphic xmlns:xlink="http://www.w3.org/1999/xlink" xlink:href="zookeys-1038-179-g002.jpg" position="float" orientation="portrait" xlink:type="simple" id="oo_544781.jpg"><uri content-type="original_file" xlink:type="simple">https://binary.pensoft.net/fig/544781</uri></graphic></fig><p><bold><italic>Mandible</italic></bold> (Fig. <xref ref-type="fig" rid="F2">2B, C</xref>) gnathobase with 4 well-chitinized teeth, dorsalmost bifurcate; row of setules on dorsal margin of gnathobase; basis unarmed; endopod rudimentary, unsegmented, with 2 setae; exopod 5-segmented, setal formula 1, 1, 1, 1, 1.</p><p><bold><italic>Maxillule</italic></bold> (Fig. <xref ref-type="fig" rid="F2">2D</xref>) with 5 long spines, 1 short spine and row of long setules on praecoxal arthrite; coxal endite with 1 seta; coxal epipodite with 6 setae; proximal and distal basal endites without setae; endopod unsegmented with 2 setae; exopod with 3 setae.</p><p><bold><italic>Maxilla</italic></bold> (Fig. <xref ref-type="fig" rid="F2">2E</xref>) with praecoxal and coxal endites having 2, 2, 2 and 2 setae, respectively; basis having 1 heavily-chitinized spine with row of long spinules midway; endopod 4-segmented, setal formula 1, 3, 2, 2 [Maxilla with praecoxal and coxal endites having 2, 2 setae, respectively; basal endites having 2, 2 setae, respectively; endopod 5-segmented, setal formula 1, 1, 3, 2, 2; first endopodal segment having 1 heavily-chitinized spine with row of long spinules midway (the homology by <xref ref-type="bibr" rid="B8">Ferrari and Ivanenko 2001</xref>, <xref ref-type="bibr" rid="B9">2008</xref>)].</p><p><bold><italic>Maxilliped</italic></bold> (Fig. <xref ref-type="fig" rid="F2">2F</xref>) syncoxal endites with 0, 1, 0, and 2 setae, respectively; rows of long setules on inner margin of syncoxa and basis; basis with 2 setae midway; first endopodal segment partly fused to basis; first to sixth endopodal segments with 1, 4, 3, 2, 2, and 4 setae, respectively [Maxilliped praecoxal endites with 0, 1, and 0 setae, respectively; coxal endite with 1 seta; rows of long setules on inner margin of coxa and basis; basis with 2 setae midway, and 1 seta distally; first to fifth endopodal segments with 4, 3, 2, 2, and 4 setae, respectively (the homology by <xref ref-type="bibr" rid="B8">Ferrari and Ivanenko 2001</xref>, <xref ref-type="bibr" rid="B9">2008</xref>)].</p><p>Seta and spine formula of <bold><italic>legs 1–4</italic></bold> as shown in Table <xref ref-type="table" rid="T2">2</xref>. Leg 1 (Fig. <xref ref-type="fig" rid="F3">3A</xref>) with medial setules on proximal 2 segments of exopod; proximal 2 segments of endopod with lateral setules. Legs 2 and 3 (Fig. <xref ref-type="fig" rid="F3">3B, C</xref>) with medial setules on proximal 2 segments of exopod; distal 2 segments of exopod and all segments of endopod with lateral setules. Leg 4 (Fig. <xref ref-type="fig" rid="F3">3D</xref>) with medial setules on proximal 2 segments of exopod; distal 2 segments of exopod and proximal 2 segments of endopod with lateral setules.</p><fig id="F3" position="float" orientation="portrait"><object-id xmlns:xlink="http://www.w3.org/1999/xlink" content-type="doi" xlink:type="simple">10.3897/zookeys.1038.63170.figure3</object-id><object-id xmlns:xlink="http://www.w3.org/1999/xlink" content-type="arpha" xlink:type="simple">6A1779EE-0244-5152-A620-4CE66F5F0D81</object-id><label>Figure 3.</label><caption><p><italic><tp:taxon-name><tp:taxon-name-part taxon-name-part-type="genus" reg="Pilarella">Pilarella</tp:taxon-name-part> <tp:taxon-name-part taxon-name-part-type="species" reg="compacta">compacta</tp:taxon-name-part></tp:taxon-name></italic> sp. nov., adult female, paratype <bold>A</bold> leg 1, posterior side <bold>B</bold> leg 2, posterior side <bold>C</bold> leg 3, posterior side <bold>D</bold> leg 4, posterior side <bold>E</bold> fifth legs, posterior side. Scale bar: 0.1 mm.</p></caption><graphic xmlns:xlink="http://www.w3.org/1999/xlink" xlink:href="zookeys-1038-179-g003.jpg" position="float" orientation="portrait" xlink:type="simple" id="oo_544782.jpg"><uri content-type="original_file" xlink:type="simple">https://binary.pensoft.net/fig/544782</uri></graphic></fig><p><bold><italic>Leg 5</italic></bold> (Fig. <xref ref-type="fig" rid="F3">3E</xref>) uniramous, 3-segmented; basis broad, approximately 0.6 times as long as wide, with long plumose seta medially and short seta laterally; exopod unsegmented, approximately 3 times longer than wide, with 3 medial setules, 1 lateral spine and 2 terminal spines.</p><p><bold>Adult male. <italic>Body</italic></bold> (Fig. <xref ref-type="fig" rid="F4">4A, B</xref>) compact; cephalosome separated from first pediger; fourth and fifth pedigers completely fused; posterolateral corners of prosome with small triangular process extending posteriorly. Rostrum similar to that of female. Urosome (Fig. <xref ref-type="fig" rid="F4">4C</xref>) 5-segmented; gonopore located on right side of genital somite; caudal rami similar to female, except for lacking inner setules.</p><fig id="F4" position="float" orientation="portrait"><object-id xmlns:xlink="http://www.w3.org/1999/xlink" content-type="doi" xlink:type="simple">10.3897/zookeys.1038.63170.figure4</object-id><object-id xmlns:xlink="http://www.w3.org/1999/xlink" content-type="arpha" xlink:type="simple">62B4925F-CD03-5D7C-9564-073FC13AC5E6</object-id><label>Figure 4.</label><caption><p><italic><tp:taxon-name><tp:taxon-name-part taxon-name-part-type="genus" reg="Pilarella">Pilarella</tp:taxon-name-part> <tp:taxon-name-part taxon-name-part-type="species" reg="compacta">compacta</tp:taxon-name-part></tp:taxon-name></italic> sp. nov., adult male, allotype <bold>A</bold> lateral habitus <bold>B</bold> dorsal habitus <bold>C</bold> urosome, ventral view <bold>D</bold> right antennule <bold>E</bold> left antennule <bold>F</bold> Fifth legs, anterior view. Scale bars: 0.1 mm.</p></caption><graphic xmlns:xlink="http://www.w3.org/1999/xlink" xlink:href="zookeys-1038-179-g004.jpg" position="float" orientation="portrait" xlink:type="simple" id="oo_544783.jpg"><uri content-type="original_file" xlink:type="simple">https://binary.pensoft.net/fig/544783</uri></graphic></fig><p><bold><italic>Antennules</italic></bold> (Fig. <xref ref-type="fig" rid="F4">4D, E</xref>) asymmetrical. Right antennule (Fig. <xref ref-type="fig" rid="F4">4D</xref>) 21-segmented, ancestral segments XXIV and XXV partly fused, exceeding middle of first pediger, fusion pattern and armature of segments as follows: I-IV–6+4ae, V–1+1ae, VI–2+1ae, VII–1+1ae, VIII–1+1ae, IX–1+1ae, X–1ae, XI–1+1ae, XII–1+1ae, XIII–1+1ae, XIV–1+1ae, XV–1+1ae, XVI–2+1ae, XVII–1+1ae, XVIII–1+1ae, XIX–1+1ae, XX–2+1ae, XXI–1+1ae, XXII–1, XXIII–1, XXIV-XXVIII–7+2ae. Left antennule (Fig. <xref ref-type="fig" rid="F4">4E</xref>) damaged; ancestral segments XV–XXVIII not observed, fusion pattern and armature of I–XV as follows: I-IV–6+4ae, V–2+1ae, VI–1+1ae, VII–1+1ae, VIII–1+1ae, IX–1+1ae, X–2+1ae, XI–2+1ae, XII–1+1ae, XIII–1+1ae, XIV–2.</p><p><bold><italic>Antenna, mandible, maxillule, maxilla, maxilliped and legs 1–4</italic></bold> similar to those of female.</p><p><bold><italic>Leg 5</italic></bold> (Fig. <xref ref-type="fig" rid="F4">4F</xref>) uniramous, 5-segmented; basis with plumose seta laterally; exopod 3-segmented, proximal 2 segments with lateral spine, distal segment with 2 terminal setae.</p></tp:treatment-sec><tp:treatment-sec sec-type="etymology" id="SECID0EKIAG"><title>Etymology.</title><p>The specific name of the new species is derived from the Latin adjective <italic><tp:taxon-name><tp:taxon-name-part taxon-name-part-type="genus" reg="Paraheterorhabdus"/><tp:taxon-name-part taxon-name-part-type="species" reg="compactus">compactus</tp:taxon-name-part></tp:taxon-name></italic> meaning “stocky” to denote the habitus of the present new species.</p></tp:treatment-sec><tp:treatment-sec sec-type="remarks" id="SECID0E1IAG"><title>Remarks.</title><p>The present new species falls within the diagnosis of the monotypic <italic><tp:taxon-name><tp:taxon-name-part taxon-name-part-type="genus" reg="Pilarella">Pilarella</tp:taxon-name-part></tp:taxon-name></italic> (<xref ref-type="bibr" rid="B1">Alvarez 1985</xref>) except for the following features: (1) left antennule not reaching the caudal rami; (2) short caudal rami; (3) 6 spines on the maxillular praecoxal arthrite (5 in the previous diagnosis); and (4) 6 setae on the maxillular coxal epipodite (5 in the previous diagnosis). For the differences from other genera, see generic remarks in the present study.</p><p><italic><tp:taxon-name><tp:taxon-name-part taxon-name-part-type="genus" reg="Pilarella">Pilarella</tp:taxon-name-part> <tp:taxon-name-part taxon-name-part-type="species" reg="compacta">compacta</tp:taxon-name-part></tp:taxon-name></italic> sp. nov. differs from <italic><tp:taxon-name><tp:taxon-name-part taxon-name-part-type="genus" reg="Pilarella">P.</tp:taxon-name-part> <tp:taxon-name-part taxon-name-part-type="species" reg="longicornis">longicornis</tp:taxon-name-part></tp:taxon-name></italic> Alvarez, 1985 as follows: (1) the body is more compact (vs. more slender in <italic><tp:taxon-name><tp:taxon-name-part taxon-name-part-type="genus" reg="Pilarella">P.</tp:taxon-name-part> <tp:taxon-name-part taxon-name-part-type="species" reg="longicornis">longicornis</tp:taxon-name-part></tp:taxon-name></italic>); (2) the left antennule of the female is short, and reaches the posterior border of genital double-somite (vs. reaching the posterior margin of caudal rami in <italic><tp:taxon-name><tp:taxon-name-part taxon-name-part-type="genus" reg="Pilarella">P.</tp:taxon-name-part> <tp:taxon-name-part taxon-name-part-type="species" reg="longicornis">longicornis</tp:taxon-name-part></tp:taxon-name></italic>); (3) the caudal rami are short, approximately 1.5 times longer than wide (vs. long, 4.3 longer than wide in <italic><tp:taxon-name><tp:taxon-name-part taxon-name-part-type="genus" reg="Pilarella">P.</tp:taxon-name-part> <tp:taxon-name-part taxon-name-part-type="species" reg="longicornis">longicornis</tp:taxon-name-part></tp:taxon-name></italic>), (4) the mandibular endopod has 2 setae (vs. 1 in <italic><tp:taxon-name><tp:taxon-name-part taxon-name-part-type="genus" reg="Pilarella">P.</tp:taxon-name-part> <tp:taxon-name-part taxon-name-part-type="species" reg="longicornis">longicornis</tp:taxon-name-part></tp:taxon-name></italic>), (5) the coxal epipodite of maxillule has 6 setae (vs. 5 in <italic><tp:taxon-name><tp:taxon-name-part taxon-name-part-type="genus" reg="Pilarella">P.</tp:taxon-name-part> <tp:taxon-name-part taxon-name-part-type="species" reg="longicornis">longicornis</tp:taxon-name-part></tp:taxon-name></italic>), (6) there is a basal lateral seta on leg 4 (vs. seta absent in <italic><tp:taxon-name><tp:taxon-name-part taxon-name-part-type="genus" reg="Pilarella">P.</tp:taxon-name-part> <tp:taxon-name-part taxon-name-part-type="species" reg="longicornis">longicornis</tp:taxon-name-part></tp:taxon-name></italic>).</p></tp:treatment-sec><tp:treatment-sec sec-type="Phylogenetic analysis" id="SECID0EFMAG"><title>Phylogenetic analysis.</title><p>The Maximum Likelihood tree based on 16 species of the superfamily <tp:taxon-name>Arietelloidea</tp:taxon-name> is shown in Figure <xref ref-type="fig" rid="F5">5</xref>. Both <abbrev xmlns:xlink="http://www.w3.org/1999/xlink" xlink:title="Maximum Likelihood" id="ABBRID0ESMAG" xlink:type="simple">ML</abbrev> and <abbrev xmlns:xlink="http://www.w3.org/1999/xlink" xlink:title="Bayesian Inference" id="ABBRID0EWMAG" xlink:type="simple">BI</abbrev> trees showed two clades in <tp:taxon-name><tp:taxon-name-part taxon-name-part-type="family">Arietellidae</tp:taxon-name-part></tp:taxon-name>. In clade I, <italic><tp:taxon-name><tp:taxon-name-part taxon-name-part-type="genus" reg="Pilarella">Pilarella</tp:taxon-name-part> <tp:taxon-name-part taxon-name-part-type="species" reg="compacta">compacta</tp:taxon-name-part></tp:taxon-name></italic> sp. nov. and <italic><tp:taxon-name><tp:taxon-name-part taxon-name-part-type="genus" reg="Metacalanus">Metacalanus</tp:taxon-name-part></tp:taxon-name></italic> sp. were placed in the same clade (<abbrev xmlns:xlink="http://www.w3.org/1999/xlink" xlink:title="bootstrap value" id="ABBRID0ERNAG" xlink:type="simple">BP</abbrev> = 69%; <abbrev xmlns:xlink="http://www.w3.org/1999/xlink" xlink:title="posterior probability" id="ABBRID0EVNAG" xlink:type="simple">PP</abbrev> = 0.948). <italic><tp:taxon-name><tp:taxon-name-part taxon-name-part-type="genus" reg="Hyperbionyx">Hyperbionyx</tp:taxon-name-part> <tp:taxon-name-part taxon-name-part-type="species" reg="athesphatos">athesphatos</tp:taxon-name-part></tp:taxon-name></italic> (<ext-link xmlns:xlink="http://www.w3.org/1999/xlink" ext-link-type="gen" xlink:href="HM997029" xlink:type="simple">HM997029</ext-link>) (belonging to the <tp:taxon-name><tp:taxon-name-part taxon-name-part-type="family">Hyperbionychidae</tp:taxon-name-part></tp:taxon-name>) and clade I formed a cluster with a low bootstrap value (<abbrev xmlns:xlink="http://www.w3.org/1999/xlink" xlink:title="bootstrap value" id="ABBRID0EOOAG" xlink:type="simple">BP</abbrev> = 54%; <abbrev xmlns:xlink="http://www.w3.org/1999/xlink" xlink:title="posterior probability" id="ABBRID0ESOAG" xlink:type="simple">PP</abbrev> = 0.868). In clade II, four arietellid genera (<italic><tp:taxon-name><tp:taxon-name-part taxon-name-part-type="genus" reg="Paraugaptilus">Paraugaptilus</tp:taxon-name-part></tp:taxon-name></italic>, <italic><tp:taxon-name><tp:taxon-name-part taxon-name-part-type="genus" reg="Paramisophria">Paramisophria</tp:taxon-name-part></tp:taxon-name></italic>, <italic><tp:taxon-name><tp:taxon-name-part taxon-name-part-type="genus" reg="Sarsarietellus">Sarsarietellus</tp:taxon-name-part></tp:taxon-name></italic>, and <italic><tp:taxon-name><tp:taxon-name-part taxon-name-part-type="genus" reg="Arietellus">Arietellus</tp:taxon-name-part></tp:taxon-name></italic>) were grouped in the same cluster with high bootstrap value (<abbrev xmlns:xlink="http://www.w3.org/1999/xlink" xlink:title="Maximum Likelihood" id="ABBRID0ESPAG" xlink:type="simple">ML</abbrev> = 81%; <abbrev xmlns:xlink="http://www.w3.org/1999/xlink" xlink:title="posterior probability" id="ABBRID0EWPAG" xlink:type="simple">PP</abbrev> = 0.991), and <italic><tp:taxon-name><tp:taxon-name-part taxon-name-part-type="genus" reg="Arietellus">Arietellus</tp:taxon-name-part></tp:taxon-name></italic> was placed in the same clade as <italic><tp:taxon-name><tp:taxon-name-part taxon-name-part-type="genus" reg="Sarsarietellus">Sarsarietellus</tp:taxon-name-part></tp:taxon-name></italic> with a high bootstrap value (<abbrev xmlns:xlink="http://www.w3.org/1999/xlink" xlink:title="bootstrap value" id="ABBRID0EIQAG" xlink:type="simple">BP</abbrev> = 87%; <abbrev xmlns:xlink="http://www.w3.org/1999/xlink" xlink:title="posterior probability" id="ABBRID0EMQAG" xlink:type="simple">PP</abbrev> = 0.997). The sequence of <italic><tp:taxon-name><tp:taxon-name-part taxon-name-part-type="genus" reg="Paraugaptilus">Paraugaptilus</tp:taxon-name-part> <tp:taxon-name-part taxon-name-part-type="species" reg="buchani">buchani</tp:taxon-name-part></tp:taxon-name></italic> (<ext-link xmlns:xlink="http://www.w3.org/1999/xlink" ext-link-type="gen" xlink:href="LC510293" xlink:type="simple">LC510293</ext-link>) in this study showed a lower identity of 96% to <italic><tp:taxon-name><tp:taxon-name-part taxon-name-part-type="genus" reg="Paraugaptilus">P.</tp:taxon-name-part> <tp:taxon-name-part taxon-name-part-type="species" reg="buchani">buchani</tp:taxon-name-part></tp:taxon-name></italic> (<ext-link xmlns:xlink="http://www.w3.org/1999/xlink" ext-link-type="gen" xlink:href="HM997028" xlink:type="simple">HM997028</ext-link>) in the <abbrev xmlns:xlink="http://www.w3.org/1999/xlink" content-type="institution" xlink:title="DNA Data Bank of Japan" id="ABBRID0EQRAG" xlink:type="simple">DDBJ</abbrev>/EMBL/GenBank databases, which differed by five gaps and 19 single nucleotide polymorphisms (<abbrev xmlns:xlink="http://www.w3.org/1999/xlink" xlink:title="single nucleotide polymorphisms" id="ABBRID0EVRAG" xlink:type="simple">SNP</abbrev>).</p><fig id="F5" position="float" orientation="portrait"><object-id xmlns:xlink="http://www.w3.org/1999/xlink" content-type="doi" xlink:type="simple">10.3897/zookeys.1038.63170.figure5</object-id><object-id xmlns:xlink="http://www.w3.org/1999/xlink" content-type="arpha" xlink:type="simple">3116DD9F-1C2D-58C3-BF6E-A391FA6A4A4A</object-id><label>Figure 5.</label><caption><p>Maximum Likelihood tree based on partial <abbrev xmlns:xlink="http://www.w3.org/1999/xlink" xlink:title="28S nuclear ribosomal DNA region" id="ABBRID0EBSAG" xlink:type="simple">28S</abbrev> nuclear ribosomal DNA sequences of the superfamily <tp:taxon-name>Arietelloidea</tp:taxon-name>. Left and right Arabic numerals on nodes indicate bootstrap values and posterior probabilities, respectively. Scale bar shows nucleotide changes per site. Asterisks indicate arietellid species.</p></caption><graphic xmlns:xlink="http://www.w3.org/1999/xlink" xlink:href="zookeys-1038-179-g005.jpg" position="float" orientation="portrait" xlink:type="simple" id="oo_544784.jpg"><uri content-type="original_file" xlink:type="simple">https://binary.pensoft.net/fig/544784</uri></graphic></fig></tp:treatment-sec><tp:treatment-sec><!--Section generated to contain objects referenced in tp:taxon-treatment.--><table-wrap id="T2" position="float" orientation="portrait"><label>Table 2.</label><caption><p>Setal formula of legs 1–4 of <italic><tp:taxon-name><tp:taxon-name-part taxon-name-part-type="genus" reg="Pilarella">Pilarella</tp:taxon-name-part> <tp:taxon-name-part taxon-name-part-type="species" reg="compacta">compacta</tp:taxon-name-part></tp:taxon-name></italic> sp. nov. Roman numerals: spines, Arabic numerals: setae.</p></caption><table id="TID0EPBBG" rules="all"><tbody><tr><th rowspan="2" colspan="1"/><th rowspan="1" colspan="2"/><th rowspan="1" colspan="2" style="color: #231f20">Exopod</th><th rowspan="1" colspan="1"/><th rowspan="1" colspan="2" style="color: #231f20">Endopod</th><th rowspan="1" colspan="1"/></tr><tr><th rowspan="1" colspan="1" style="color: #231f20">Coxa</th><th rowspan="1" colspan="1" style="color: #231f20">Basis</th><th rowspan="1" colspan="1" style="color: #231f20">1</th><th rowspan="1" colspan="1" style="color: #231f20">2</th><th rowspan="1" colspan="1" style="color: #231f20">3</th><th rowspan="1" colspan="1" style="color: #231f20">1</th><th rowspan="1" colspan="1" style="color: #231f20">2</th><th rowspan="1" colspan="1" style="color: #231f20">3</th></tr><tr><td rowspan="1" colspan="1" style="color: #231f20">Leg 1</td><td rowspan="1" colspan="1" style="color: #231f20">0–1</td><td rowspan="1" colspan="1" style="color: #231f20">1–1</td><td rowspan="1" colspan="1" style="color: #231f20">I-1;</td><td rowspan="1" colspan="1" style="color: #231f20">I-1;</td><td rowspan="1" colspan="1" style="color: #231f20">0, I, 5</td><td rowspan="1" colspan="1" style="color: #231f20">0–1;</td><td rowspan="1" colspan="1" style="color: #231f20">0–2;</td><td rowspan="1" colspan="1" style="color: #231f20">1, 2, 2</td></tr><tr><td rowspan="1" colspan="1" style="color: #231f20">Leg 2</td><td rowspan="1" colspan="1" style="color: #231f20">0–1</td><td rowspan="1" colspan="1" style="color: #231f20">0–0</td><td rowspan="1" colspan="1" style="color: #231f20">I-1;</td><td rowspan="1" colspan="1" style="color: #231f20">I-1;</td><td rowspan="1" colspan="1" style="color: #231f20">III, I, 5</td><td rowspan="1" colspan="1" style="color: #231f20">0–1;</td><td rowspan="1" colspan="1" style="color: #231f20">0–2;</td><td rowspan="1" colspan="1" style="color: #231f20">2, 2, 4</td></tr><tr><td rowspan="1" colspan="1" style="color: #231f20">Leg 3</td><td rowspan="1" colspan="1" style="color: #231f20">0–1</td><td rowspan="1" colspan="1" style="color: #231f20">0–0</td><td rowspan="1" colspan="1" style="color: #231f20">I-1;</td><td rowspan="1" colspan="1" style="color: #231f20">I-1;</td><td rowspan="1" colspan="1" style="color: #231f20">III, I, 5</td><td rowspan="1" colspan="1" style="color: #231f20">0–1;</td><td rowspan="1" colspan="1" style="color: #231f20">0–2;</td><td rowspan="1" colspan="1" style="color: #231f20">2, 2, 4</td></tr><tr><td rowspan="1" colspan="1" style="color: #231f20">Leg 4</td><td rowspan="1" colspan="1" style="color: #231f20">0–1</td><td rowspan="1" colspan="1" style="color: #231f20">1–0</td><td rowspan="1" colspan="1" style="color: #231f20">I-1;</td><td rowspan="1" colspan="1" style="color: #231f20">I-1;</td><td rowspan="1" colspan="1" style="color: #231f20">III, I, 5</td><td rowspan="1" colspan="1" style="color: #231f20">0–1;</td><td rowspan="1" colspan="1" style="color: #231f20">0–2;</td><td rowspan="1" colspan="1" style="color: #231f20">2, 2, 3</td></tr></tbody></table></table-wrap></tp:treatment-sec><ref-list><ref id="B8"><mixed-citation xmlns:xlink="http://www.w3.org/1999/xlink" xlink:type="simple"><person-group><name name-style="western"><surname>Ferrari</surname><given-names>FD</given-names></name><name name-style="western"><surname>Ivanenko</surname><given-names>VN</given-names></name></person-group> (<year>2001</year>) <article-title>Interpreting segment homologies of the maxilliped of cyclopoid copepods by comparing stage-specific changes during development.</article-title><source>Organisms Diversity and Evolution</source><volume>1</volume>: <fpage>113</fpage>–<lpage>131</lpage>. <ext-link xlink:type="simple" ext-link-type="doi" xlink:href="10.1078/1439-6092-00009">https://doi.org/10.1078/1439-6092-00009</ext-link></mixed-citation></ref><ref id="B9"><mixed-citation xmlns:xlink="http://www.w3.org/1999/xlink" xlink:type="simple"><person-group><name name-style="western"><surname>Ferrari</surname><given-names>FD</given-names></name><name name-style="western"><surname>Ivanenko</surname><given-names>VN</given-names></name></person-group> (<year>2008</year>) <article-title>The identity of protopodal segments and the ramus of maxilla 2 of copepods (<tp:taxon-name><tp:taxon-name-part taxon-name-part-type="subclass">Copepoda</tp:taxon-name-part></tp:taxon-name>).</article-title><source>Crustaceana</source><volume>81</volume>: <fpage>823</fpage>–<lpage>835</lpage>. <ext-link xlink:type="simple" ext-link-type="doi" xlink:href="10.1163/156854008784771702">https://doi.org/10.1163/156854008784771702</ext-link></mixed-citation></ref><ref id="B1"><mixed-citation xmlns:xlink="http://www.w3.org/1999/xlink" xlink:type="simple"><person-group><name name-style="western"><surname>Alvarez</surname><given-names>MPJ</given-names></name></person-group> (<year>1985</year>) <article-title>A new arietellid copepod (<tp:taxon-name><tp:taxon-name-part taxon-name-part-type="subphylum">Crustacea</tp:taxon-name-part></tp:taxon-name>): <italic><tp:taxon-name><tp:taxon-name-part taxon-name-part-type="genus">Pilarella</tp:taxon-name-part> <tp:taxon-name-part taxon-name-part-type="species">longicornis</tp:taxon-name-part></tp:taxon-name></italic>, gen. n., sp. n., from the Brazilian continental shelf.</article-title><source>Revista Brasileira de Zoologia</source><volume>3</volume>: <fpage>189</fpage>–<lpage>195</lpage>. <ext-link xlink:type="simple" ext-link-type="doi" xlink:href="10.1590/S0101-81751985000400005">https://doi.org/10.1590/S0101-81751985000400005</ext-link></mixed-citation></ref></ref-list></tp:taxon-treatment>
